# Supplementary material for: Maternal Particulate Matter Exposure Impairs Lung Health and Is Associated with Mitochondrial Damage
Source: Antioxidants (Basel). 2021 Jun 25;10(7):1029. doi: 10.3390/antiox10071029 (PMC8300816; doi:10.3390/antiox10071029)
Supplement: Supplementary file 1 [file antioxidants-10-01029-s001.zip]

Archive with 1 entries (1 files):
- antioxidants-1263669-supplementary.pdf
